# Supplementary material for: Combining participatory and socioeconomic approaches to map fishing effort in small-scale fisheries
Source: PLoS One. 2017 May 9;12(5):e0176862. doi: 10.1371/journal.pone.0176862 (PMC5423602; doi:10.1371/journal.pone.0176862)
Supplement: S2 Table — Code for columns A-O is criteria_subcriteria. Inconsistency score: 0-high inconsistency; 1-high consistency. (XLSX) [file pone.0176862.s002.xlsx]

## Sheet: Feuil1
depth_more_8m	depth_0to3m	depth_3to8m	shore_more_1000m	shore_0to400m	shore_400to1000	pass_more1000m	pass_0to250m	pass_250to1000m	slope_High	slope_Low	slope_Medium	substr_Algae	substr_Coral	substr_Sediment	InconsistencyFishing	InconsistencyDepth	InconsistencySubstrate	InconsistencyShore	InconsistencySlope	InconsistensyPass	InconsistencyOverall
0.00279178	0.0297843	0.0117719	0.0175383	0.209357	0.0396688	0.0111804	0.0223609	0.0111804	0.0640358	0.0137677	0.014835	0.0668414	0.439099	0.0457868	18	3	10	8	0	0	0.889
0.0533356	0.134347	0.169277	0.0566484	0.035691	0.0449631	0.0222838	0.0353686	0.0280728	0.0524273	0.0524273	0.0524273	0.0291636	0.199459	0.034109	12	5	2	5	0	5	0.923
0.0109692	0.0414612	0.156707	0.016401	0.147609	0.016401	0.0205602	0.0941368	0.053881	0.0308985	0.219765	0.130287	0.00989022	0.0474237	0.00360953	21	21	14	0	3	2	0.855
0.0162509	0.0563386	0.117188	0.0104255	0.00656815	0.0579019	0.0341365	0.156297	0.0894596	0.00965897	0.0959411	0.0272279	0.0358451	0.250915	0.0358451	6	13	0	5	12	2	0.938
0.0310616	0.00801336	0.07225	0.0894805	0.0362875	0.22065	0.0510212	0.0510212	0.0510212	0.074576	0.0149152	0.0149152	0.0276844	0.230486	0.0266173	4	6	0	4	0	0	0.97
0.00463273	0.0534521	0.0128486	0.0558026	0.502223	0.0558026	0.0133103	0.00665516	0.00665516	0.0597383	0.0124584	0.00454683	0.0235416	0.164791	0.0235416	16	13	0	0	14	0	0.893
0.10653	0.0161317	0.0586257	0.228413	0.0300086	0.0827908	0.0216764	0.281364	0.0450889	0.036157	0.00680502	0.0192113	0.00629082	0.0187945	0.0421128	20	1	8	1	0	13	0.877
0.00366711	0.0135098	0.0398162	0.0128542	0.115688	0.0128542	0.0533387	0.106677	0.0533387	0.0912756	0.0912756	0.0912756	0.0349365	0.244556	0.0349365	14	9	0	0	0	0	0.921
0.0123262	0.0646038	0.112871	0.0158331	0.142498	0.0158331	0.0248717	0.00440504	0.0234052	0.103723	0.103723	0.103723	0.0158169	0.200107	0.0562591	6	2	11	0	0	0	0.957
0.00990753	0.00573996	0.0598518	0.0168346	0.00240494	0.0168346	0.02434	0.265312	0.0401823	0.228888	0.0412644	0.0198378	0.0448423	0.206739	0.0170209	15	2	17	0	13	4	0.889
0.0144014	0.0523376	0.0475518	0.0104093	0.0728653	0.0728653	0.0264176	0.00800073	0.0145382	0.00976435	0.11067	0.0154988	0.0621032	0.0391255	0.443451	19	1	5	0	5	1	0.893
0.00655137	0.0272548	0.0566918	0.0139123	0.0733563	0.11055	0.0189028	0.00572487	0.0208053	0.0088921	0.100784	0.0141143	0.0493145	0.0493145	0.443831	10	13	0	8	5	1	0.923
0.00459813	0.0456725	0.0162022	0.0223198	0.293248	0.0611569	0.0267396	0.0106145	0.0168477	0.0206094	0.217534	0.082006	0.0122334	0.0495905	0.120627	9	12	4	14	16	5	0.904
0.156139	0.0118842	0.056985	0.00544662	0.0126703	0.0491153	0.044976	0.209191	0.0484625	0.14472	0.0552226	0.0632134	0.00899671	0.0237023	0.109276	15	14	17	6	2	0	0.886
0.00542123	0.0647141	0.012262	0.0236589	0.0236589	0.0709766	0.0460522	0.41447	0.0460522	0.0806981	0.0142339	0.00564866	0.0167722	0.0422638	0.133118	19	8	21	0	21	0	0.855
0.00496643	0.00824214	0.0478696	0.0552532	0.497279	0.0552532	0.028035	0.00883318	0.0111273	0.0299671	0.0118957	0.0188813	0.0466695	0.0534226	0.122305	12	3	2	0	5	5	0.925
0.0123159	0.161812	0.033746	0.0188976	0.170079	0.0188976	0.0251447	0.0158423	0.0199579	0.0209564	0.193236	0.0636361	0.0223162	0.0223162	0.200846	17	14	0	0	7	5	0.889
0.0190614	0.00491752	0.0443374	0.0194484	0.0230577	0.0820084	0.0110044	0.0110044	0.0220089	0.225224	0.0338714	0.213944	0.0362062	0.210278	0.0436281	18	6	3	3	0	0	0.898
0.0664896	0.0094348	0.0468574	0.00710481	0.00341563	0.0344832	0.0426578	0.155027	0.0469509	0.137538	0.0458459	0.0458459	0.0433187	0.273886	0.041145	8	11	0	13	0	1	0.935
0.0443171	0.0279203	0.175814	0.0324148	0.014159	0.0371058	0.0124687	0.0249375	0.0498749	0.0244037	0.0614765	0.0387343	0.0428147	0.337529	0.0760298	3	5	1	2	5	0	0.972
0.242191	0.0140675	0.0661849	0.0120187	0.108168	0.0120187	0.0173905	0.0173905	0.0173905	0.11174	0.017858	0.0998846	0.0189814	0.17114	0.073576	9	42	6	0	1	0	0.906
0.00669586	0.0259547	0.0603712	0.135023	0.0104022	0.0216375	0.0257162	0.235488	0.0449294	0.0219204	0.137159	0.122606	0.00900603	0.07454	0.06855	8	6	1	13	1	2	0.937
0.0707489	0.0216286	0.23142	0.00930295	0.120754	0.0193509	0.0411269	0.0124556	0.0226331	0.00789413	0.102467	0.0164205	0.023259	0.0369187	0.26362	11	17	5	13	13	1	0.896
0.060259	0.00957124	0.037969	0.0271862	0.0107918	0.0171291	0.0212357	0.191121	0.0212357	0.0895885	0.0195668	0.0512776	0.0283222	0.353475	0.0612715	10	5	10	5	2	0	0.928
0.0653888	0.00658309	0.0231965	0.0116347	0.0116347	0.0116347	0.0473319	0.425987	0.0473319	0.0737702	0.012295	0.012295	0.028609	0.204284	0.0180239	10	12	5	0	0	0	0.933
0.00471508	0.0295029	0.0263726	0.0278972	0.0579607	0.0401878	0.0295956	0.00896323	0.0325742	0.0115729	0.104156	0.104156	0.044729	0.32255	0.155067	7	1	13	13	0	1	0.937
0.00751468	0.106352	0.0334505	0.0113346	0.179436	0.0451047	0.0277383	0.0033117	0.0110669	0.00435243	0.0391719	0.00435243	0.0628966	0.393555	0.0703613	10	20	1	31	0	3	0.895
0.0357767	0.00470031	0.038903	0.0100739	0.0100739	0.0100739	0.0154478	0.163053	0.0614676	0.266085	0.029565	0.029565	0.0388276	0.242952	0.0434358	13	1	1	0	0	16	0.917
0.109484	0.00636086	0.023284	0.0191042	0.00636808	0.0191042	0.0165424	0.145794	0.0918655	0.224837	0.0281046	0.0281046	0.0145523	0.22394	0.0425537	4	42	28	0	0	5	0.905
0.0271443	0.0130496	0.0941037	0.0195449	0.00451725	0.00939627	0.0132118	0.203304	0.0695396	0.185809	0.0371618	0.0371618	0.0260051	0.234046	0.0260051	3	13	0	13	0	28	0.931
0.0325548	0.00465068	0.0325548	0.0148404	0.00494681	0.0148404	0.0197864	0.215693	0.0653424	0.233973	0.0334247	0.0334247	0.0196361	0.2101	0.0642313	1	0	17	0	0	35	0.943
0.0137625	0.124086	0.0533467	0.0241998	0.104706	0.0503375	0.0143339	0.0143339	0.0143339	0.0326651	0.0326651	0.0326651	0.069795	0.348975	0.069795	10	6	0	13	0	0	0.931
0.0161372	0.0335667	0.162916	0.0370415	0.0370415	0.0370415	0.00965897	0.00464354	0.0334856	0.016778	0.117446	0.016778	0.0247227	0.380449	0.0722937	3	13	28	0	0	13	0.931
0.00830138	0.0172676	0.059863	0.0369635	0.00432359	0.0126428	0.0483643	0.435279	0.0483643	0.00792353	0.0554647	0.00792353	0.0220345	0.0763892	0.158895	5	13	13	28	0	0	0.921
0.0130515	0.0941167	0.0452469	0.021188	0.00489701	0.0101862	0.0258043	0.18063	0.18063	0.0266738	0.0266738	0.0266738	0.0188983	0.225592	0.0997381	17	13	8	13	0	0	0.881
0.00792208	0.00380853	0.0384498	0.0249524	0.00209032	0.00472796	0.0365871	0.329284	0.0365871	0.180511	0.0257873	0.0257873	0.0242768	0.175065	0.084163	6	13	13	8	0	0	0.936
0.020549	0.00744823	0.0566929	0.0198387	0.00220034	0.00852901	0.0504856	0.45437	0.0504856	0.170519	0.0168902	0.0351332	0.0103833	0.0748763	0.0215982	12	1	13	6	13	0	0.907
0.0272198	0.00765381	0.0322734	0.0266528	0.0029561	0.0114585	0.0307845	0.399588	0.0640344	0.144621	0.0206601	0.0206601	0.017129	0.154462	0.0398465	5	3	6	6	0	13	0.947
0.0197255	0.00872098	0.104104	0.0322087	0.00353569	0.0163011	0.0574511	0.358507	0.0276196	0.125126	0.0223704	0.0199971	0.0174972	0.126176	0.0606595	13	8	13	17	1	13	0.883
0.0067849	0.0157835	0.0611835	0.0294048	0.00291261	0.0141364	0.0195398	0.336321	0.0715254	0.0492751	0.0492751	0.0492751	0.046012	0.19402	0.0545511	19	6	3	13	0	42	0.841
0.0969906	0.00612667	0.0243804	0.0512162	0.00332818	0.00973221	0.0320438	0.415935	0.0666539	0.114611	0.0127345	0.0127345	0.0170571	0.1194	0.0170571	3	31	0	28	0	13	0.913
0.205084	0.0119151	0.0436151	0.037977	0.00513412	0.00624478	0.0396416	0.356775	0.0396416	0.0286814	0.00956048	0.00956048	0.0578995	0.120435	0.0278352	7	42	13	4	0	0	0.913
0.216582	0.030034	0.0624734	0.00721086	0.0167744	0.0650245	0.0366342	0.0366342	0.0366342	0.190735	0.038147	0.038147	0.045471	0.157638	0.0218601	5	13	13	6	0	0	0.943
0.0283754	0.0983719	0.204621	0.0113346	0.00544908	0.0392945	0.00483984	0.0119345	0.0294291	0.00432132	0.0515842	0.0228063	0.0443308	0.398977	0.0443308	7	13	0	13	8	4	0.927
0.0253805	0.177663	0.177663	0.0227727	0.0227727	0.0227727	0.0102808	0.0148101	0.0213599	0.0135306	0.122014	0.0314758	0.0455666	0.0947825	0.197155	7	0	13	0	6	13	0.933
0.0282527	0.158025	0.176781	0.00305737	0.00635959	0.0308663	0.0176933	0.0411593	0.159551	0.0162495	0.0812477	0.0162495	0.0357114	0.154514	0.0742828	6	1	13	13	0	6	0.937
0.0709879	0.0199607	0.0841673	0.00668828	0.0334414	0.0334414	0.0323167	0.161584	0.161584	0.125083	0.0250166	0.0250166	0.0178804	0.161238	0.0415946	4	3	6	0	0	0	0.971
0.0141615	0.0141615	0.0141615	0.0360205	0.324184	0.0360205	0.0347601	0.00386223	0.00386223	0.351175	0.0390194	0.0390194	0.0363185	0.0430613	0.0102122	4	0	3	0	0	0	0.977
0.00554196	0.026898	0.0559498	0.0111065	0.0999585	0.0111065	0.0232779	0.00538001	0.0111909	0.4929	0.0547666	0.0547666	0.0196543	0.109933	0.0175691	6	13	1	0	0	13	0.943
0.010239	0.0396887	0.092317	0.0136441	0.0317397	0.123037	0.0471969	0.00442393	0.018654	0.0277339	0.168639	0.0683884	0.032426	0.261579	0.0602939	8	6	22	6	4	0	0.922
0.0155481	0.108837	0.108837	0.0129069	0.090348	0.090348	0.037465	0.00600379	0.00865892	0.0116994	0.139658	0.0617451	0.0367658	0.23005	0.0411293	4	0	1	0	8	13	0.958
																					1
